# Supplementary material for: Development of a checklist for evaluating psychiatric reports
Source: BMC Med Educ. 2019 May 2;19:121. doi: 10.1186/s12909-019-1559-1 (PMC6498494; doi:10.1186/s12909-019-1559-1)
Supplement: Supplementary file 2 — Dataset checklist. (XLSX 14 kb) [file 12909_2019_1559_MOESM2_ESM.xlsx]

## Sheet: Additional_file_3
StudID_Name	Checklist_1_1	Checklist_1_2	ChecklistBlock1_Sum	Checklist_2_1	Checklist_2_2	Checklist_2_3	ChecklistBlock2_Sum	Checklist_3_1	Checklist_3_2	Checklist_3_3	ChecklistBlock3_Sum	Checklist_4_1	Checklist_4_2	Checklist_4_3	ChecklistBlock4_Sum	ChecklistBlock5	ChecklistBlock6	Checklist_7_1	Checklist_7_2	Checklist_7_3	Checklist_7_4	Checklist_7_5	Checklist_7_6	Checklist_7_7	Checklist_7_8	Checklist_7_9	Checklist_7_10	Checklist_7_11	Checklist_7_12	Checklist_7_13	Checklist_7_14	Checklist_7_15	Checklist_7_16	Checklist_7_17	Checklist_7_18	ChecklisteBlock7_Sum	Checklist_8_1	Checklist_8_2	ChecklistBlock8_Sum	Checklist_9_1	Checklist_9_2	Checklist_9_3	ChecklistBlock9_Sum	Checklist_all
1	1	3	4	1	1	1	3	1	1	0	2	1	1	1	3	1	1	2	1	1	1	1	0	1	1	1	2	2	2	1	1	2	1	0	1	21	3	1	4	1	2	1	4	43
2	1	3	4	1	1	1	3	1	1	1	3	1	1	1	3	1	1	2	1	1	1	1	1	2	1	1	2	2	2	2	1	2	1	1	1	25	3	2	5	1	2	2	5	50
3	1	3	4	1	1	1	3	1	1	1	3	1	1	1	3	1	1	2	1	1	1	0	1	2	1	1	2	2	0	2	1	2	1	1	0	21	3	0	3	0	2	1	3	42
4	1	3	4	0	0	0	0	1	1	1	3	1	1	1	3	1	1	2	0	1	0	0	1	0	0	0	2	2	2	2	1	2	1	1	0	17	3	0	3	1	2	1	4	36
5	1	3	4	1	1	1	3	1	1	1	3	1	1	1	3	1	1	2	1	1	1	1	1	2	1	1	2	2	2	2	1	2	1	1	1	25	3	1	4	1	2	2	5	49
6	1	2	3	1	1	1	3	1	1	1	3	1	1	1	3	1	1	2	1	1	0	0	1	2	1	0	2	2	1	1	1	2	0	0	0	17	3	2	5	1	1	1	3	39
7	1	3	4	1	1	1	3	1	0	0	1	1	1	1	3	1	0	2	1	1	1	1	1	0	1	1	0	2	0	2	1	2	1	1	1	19	1	0	1	1	2	0	3	35
8	0	0	0	1	1	1	3	0	0	0	0	1	1	1	3	1	1	2	1	1	1	0	1	0	1	1	2	2	2	2	1	2	1	0	1	21	2	0	2	0	2	0	2	33
9	1	3	4	0	0	0	0	0	0	0	0	1	0	1	2	0	1	1	0	1	1	0	0	1	0	0	2	0	0	0	0	2	0	0	0	1	0	1	0	0	0	0	0	16
10	1	0	1	1	1	0	2	1	1	0	2	0	1	1	2	1	1	2	1	1	1	1	1	2	1	1	1	0	0	2	1	2	1	1	1	20	3	0	3	1	0	1	2	34
11	1	3	4	1	1	1	3	1	1	1	3	0	1	1	2	1	0	2	0	1	1	1	1	2	1	0	2	2	2	2	1	2	1	1	1	23	3	2	5	1	2	2	5	46
12	1	2	3	1	1	1	3	1	1	0	2	1	1	1	3	0	1	2	1	1	0	1	1	2	1	1	2	2	2	1	0	2	1	1	1	22	3	2	5	1	0	2	3	42
13	1	2	3	1	0	1	2	1	1	0	2	1	0	1	2	1	0	2	1	0	1	0	0	2	0	1	2	2	2	1	0	2	0	1	0	17	2	0	2	1	0	0	1	31
14	1	3	4	1	1	1	3	1	1	1	3	1	1	1	3	1	1	1	1	1	1	1	1	2	1	1	2	2	2	2	1	2	0	1	1	23	3	2	5	1	2	2	5	48
15	1	3	4	1	0	0	1	1	1	1	3	1	1	1	3	1	1	2	1	1	1	1	1	2	1	1	2	2	2	2	1	2	1	1	1	25	3	2	5	1	2	2	5	48
16	1	3	4	1	1	1	3	1	1	1	3	1	1	1	3	1	1	1	1	1	0	0	0	2	0	0	2	0	0	2	1	2	1	1	0	14	3	0	3	1	2	1	4	36
17	1	2	3	1	1	1	3	1	0	1	2	1	1	1	3	0	1	2	1	1	1	0	0	2	1	1	1	2	2	2	1	2	1	1	1	22	2	1	3	0	0	1	1	38
18	0	2	2	0	0	0	0	0	0	0	0	0	0	0	0	1	0	2	1	0	1	1	0	2	0	0	2	2	2	0	1	1	0	0	1	16	1	1	2	0	0	0	0	21
19	0	3	3	1	1	1	3	0	1	1	2	0	1	1	2	0	1	2	1	1	0	1	1	2	0	0	2	2	2	1	1	2	0	1	0	19	3	0	3	0	0	1	1	34
20	0	2	2	1	1	1	3	1	1	1	3	0	0	0	0	1	1	1	1	1	1	1	1	2	1	1	2	2	2	2	1	0	0	1	1	21	3	0	3	1	0	1	2	36
21	1	3	4	1	1	1	3	1	1	1	3	0	0	1	1	0	1	1	1	1	1	1	1	1	1	1	2	2	2	2	1	2	1	1	1	23	3	2	5	1	2	2	5	46
22	1	3	4	1	1	1	3	1	1	1	3	1	0	1	2	1	1	2	1	0	1	0	0	2	1	0	2	2	2	2	1	2	1	0	1	20	3	0	3	1	2	1	4	41
23	0	2	2	1	0	1	2	0	1	1	2	0	1	1	2	0	1	1	1	1	1	0	1	2	0	0	2	2	2	2	1	2	1	0	1	20	3	0	3	1	2	1	4	36
24	1	3	4	1	1	1	3	1	1	1	3	1	0	0	1	1	1	2	1	1	1	0	1	2	1	1	2	2	2	2	1	2	1	0	1	23	3	1	4	1	2	1	4	44
25	1	3	4	1	1	1	3	1	1	1	3	1	1	1	3	1	1	1	1	1	0	0	1	0	0	0	1	1	0	2	1	1	0	0	1	11	3	1	4	0	0	0	0	30
26	1	2	3	1	1	1	3	1	1	1	3	1	1	1	3	1	1	2	1	1	0	0	1	2	1	1	2	2	2	2	1	2	1	1	1	23	3	0	3	1	2	2	5	45
27	1	3	4	1	0	1	2	1	1	1	3	1	1	1	3	1	0	2	0	0	1	0	1	2	0	0	2	2	2	2	1	2	1	0	0	18	3	0	3	0	1	0	1	35
28	1	2	3	1	1	1	3	1	1	0	2	0	0	1	1	0	1	2	1	1	1	0	1	1	1	0	2	2	2	2	1	2	1	0	1	21	3	2	5	1	1	1	3	39
29	1	1	2	1	1	1	3	1	1	1	3	1	0	1	2	1	1	2	1	1	1	1	1	2	1	0	2	2	2	2	1	2	1	1	1	24	3	2	5	0	2	1	3	44
30	1	3	4	1	1	1	3	0	1	1	2	0	1	0	1	1	1	2	1	1	0	1	0	2	0	0	2	1	1	1	1	2	1	1	0	17	1	1	2	1	2	1	4
